# Supplementary material for: miR-494 Contributes to Estrogen Protection of Cardiomyocytes Against Oxidative Stress via Targeting (NF-κB) Repressing Factor
Source: Front Endocrinol (Lausanne). 2018 May 14;9:215. doi: 10.3389/fendo.2018.00215 (PMC5960695; doi:10.3389/fendo.2018.00215)
Supplement: Supplementary file 1 [file table_1.xls]

## Sheet: SAMresult
Gene ID	Score(d)	q-value(%)	Fold Change		ProbeSetID	C1	C2	C3	E1	E2	E3	Probe Set ID	GeneChip Array	Species Scientific Name	Annotation Date	Sequence Type	Sequence Source	Transcript ID(Array Design)	Alignments	Sequence Length	Sequence
rno-miR-130b_st	0.0616095	100	1.0249		rno-miR-130b_st	346.298	169.444	131.587	302.128	154.826	177.721	rno-miR-130b_st	miRNA-2_0	Rattus norvegicus	8-Oct-10	miRNA	Affymetrix Proprietary Database	rno-mir-130b	11:85885595-85885676 (+)	22	CAGUGCAAUGAUGAAAGGGCAU
rno-miR-20b-5p_st	-0.0100739	133.913	0.9984		rno-miR-20b-5p_st	24.8331	18.8022	25.4652	23.6957	24.4353	20.4379	rno-miR-20b-5p_st	miRNA-2_0	Rattus norvegicus	8-Oct-10	miRNA	Affymetrix Proprietary Database	rno-mir-20b	X:139741071-139741142 (-)	21	CAAAGUGCUCAUAGUGCAGGU
rno-miR-24_st	0.086473	100	1.0053		rno-miR-24_st	18028.4	18169.3	17366.3	18195.3	17879.5	17765.5	rno-miR-24_st	miRNA-2_0	Rattus norvegicus	8-Oct-10	miRNA	Affymetrix Proprietary Database	rno-miR-24		22	UGGCUCAGUUCAGCAGGAACAG
rno-miR-191_st	0.221482	100	1.0187		rno-miR-191_st	7646.88	7083.71	7214.91	7911.18	7254.84	7197.96	rno-miR-191_st	miRNA-2_0	Rattus norvegicus	8-Oct-10	miRNA	Affymetrix Proprietary Database	rno-mir-191	8:113614360-113614450 (+)	23	CAACGGAAUCCCAAAAGCAGCUG
rno-miR-182_st	-0.153173	133.913	0.9176		rno-miR-182_st	112.649	38.4168	35.0885	98.7909	31.5224	37.6732	rno-miR-182_st	miRNA-2_0	Rattus norvegicus	8-Oct-10	miRNA	Affymetrix Proprietary Database	rno-miR-182		25	UUUGGCAAUGGUAGAACUCACACCG
v11_rno-miR-17_st	0.0392553	100	1.0066		v11_rno-miR-17_st	5204.03	3935.53	3720	4820.46	4152.88	3881.59	v11_rno-miR-17_st	miRNA-2_0	Rattus norvegicus	8-Oct-10	miRNA	Affymetrix Proprietary Database	v11_rno-miR-17		23	CAAAGTGCTTACAGTGCAGGTAG
rno-miR-345-3p_st	0.45009	100	1.0828		rno-miR-345-3p_st	108.284	141.381	123.952	112.643	162.577	131.553	rno-miR-345-3p_st	miRNA-2_0	Rattus norvegicus	8-Oct-10	miRNA	Affymetrix Proprietary Database	rno-mir-345	6:133178806-133178901 (+)	22	CCCUGAACUAGGGGUCUGGAGA
rno-miR-298_st	-0.35278	133.913	0.8952		rno-miR-298_st	730.359	429.042	358.262	578.451	421.574	330.238	rno-miR-298_st	miRNA-2_0	Rattus norvegicus	8-Oct-10	miRNA	Affymetrix Proprietary Database	rno-mir-298	3:165194273-165194354 (-)	23	GGCAGAGGAGGGCUGUUCUUCCC
rno-miR-504_st	-0.450385	133.913	0.8033		rno-miR-504_st	98.7872	38.4168	42.6317	81.2639	37.9185	27.2214	rno-miR-504_st	miRNA-2_0	Rattus norvegicus	8-Oct-10	miRNA	Affymetrix Proprietary Database	rno-mir-504	X:144243831-144243907 (-)	22	AGACCCUGGUCUGCACUCUGUC
rno-miR-341_st	0.588023	100	1.0698		rno-miR-341_st	21.5387	20.193	17.955	22.7531	19.5524	21.49	rno-miR-341_st	miRNA-2_0	Rattus norvegicus	8-Oct-10	miRNA	Affymetrix Proprietary Database	rno-mir-341	6:134203518-134203613 (+)	21	UCGGUCGAUCGGUCGGUCGGU
rno-miR-411_st	-1.87025	87.5	0.7969		rno-miR-411_st	39.8645	50.0046	41.2969	36.6617	34.0001	33.4206	rno-miR-411_st	miRNA-2_0	Rattus norvegicus	8-Oct-10	miRNA	Affymetrix Proprietary Database	rno-mir-411	6:134389347-134389422 (+)	21	UAGUAGACCGUAUAGCGUACG
rno-miR-344-3p_st	-0.229369	133.913	0.9408		rno-miR-344-3p_st	45.8531	27.0036	28.7443	24.5041	40.2629	30.0382	rno-miR-344-3p_st	miRNA-2_0	Rattus norvegicus	8-Oct-10	miRNA	Affymetrix Proprietary Database	rno-miR-344-3p		23	UGAUCUAGCCAAAGCCUGACCGU
rno-miR-195_st	0.345677	100	1.1082		rno-miR-195_st	156.897	236.959	307.192	184.319	268.146	314.474	rno-miR-195_st	miRNA-2_0	Rattus norvegicus	8-Oct-10	miRNA	Affymetrix Proprietary Database	rno-mir-195	10:57074170-57074256 (+)	21	UAGCAGCACAGAAAUAUUGGC
rno-miR-152_st	-0.0209752	133.913	0.9934		rno-miR-152_st	2096.21	3732.79	4028.17	2217.62	3510.58	3968.59	rno-miR-152_st	miRNA-2_0	Rattus norvegicus	8-Oct-10	miRNA	Affymetrix Proprietary Database	rno-mir-152	10:85608245-85608329 (+)	21	UCAGUGCAUGACAGAACUUGG
rno-miR-134_st	-0.146805	133.913	0.9264		rno-miR-134_st	308.218	103.1	107.767	258.22	93.3617	112.954	rno-miR-134_st	miRNA-2_0	Rattus norvegicus	8-Oct-10	miRNA	Affymetrix Proprietary Database	rno-mir-134	6:134415632-134415704 (+)	22	UGUGACUGGUUGACCAGAGGGG
rno-miR-494_st	1.28154	100	1.2852		rno-miR-494_st	75.1233	52.2395	58.8498	95.4774	66.3085	77.4343	rno-miR-494_st	miRNA-2_0	Rattus norvegicus	8-Oct-10	miRNA	Affymetrix Proprietary Database	rno-mir-494	6:134394868-134394950 (+)	21	UGAAACAUACACGGGAAACCU
rno-miR-503_st	-0.149889	133.913	0.9279		rno-miR-503_st	1992.65	917.227	642.351	1738.26	888.303	607.363	rno-miR-503_st	miRNA-2_0	Rattus norvegicus	8-Oct-10	miRNA	Affymetrix Proprietary Database	rno-mir-503	X:139999870-139999940 (-)	23	UAGCAGCGGGAACAGUACUGCAG
rno-miR-25-star_st	0.0426375	100	1.0111		rno-miR-25-star_st	267.52	175.174	150.606	229.511	209.856	151.469	rno-miR-25-star_st	miRNA-2_0	Rattus norvegicus	8-Oct-10	miRNA	Affymetrix Proprietary Database	rno-mir-25	12:17607970-17608053 (-)	22	AGGCGGAGACACGGGCAAUUGC
rno-miR-497_st	0.203094	100	1.0836		rno-miR-497_st	23.7929	49.7262	65.8999	36.6643	41.5937	65.058	rno-miR-497_st	miRNA-2_0	Rattus norvegicus	8-Oct-10	miRNA	Affymetrix Proprietary Database	rno-mir-497	10:57073846-57073914 (+)	22	CAGCAGCACACUGUGGUUUGUA
rno-miR-326_st	0.00768203	100	1.0014		rno-miR-326_st	50.0814	35.1795	39.19	39.618	48.1857	36.3184	rno-miR-326_st	miRNA-2_0	Rattus norvegicus	8-Oct-10	miRNA	Affymetrix Proprietary Database	rno-mir-326	1:156887513-156887607 (+)	21	CCUCUGGGCCCUUCCUCCAGU
rno-miR-34c_st	-0.0797348	133.913	0.9631		rno-miR-34c_st	455.596	203.823	179.076	453.42	195.714	167.426	rno-miR-34c_st	miRNA-2_0	Rattus norvegicus	8-Oct-10	miRNA	Affymetrix Proprietary Database	rno-mir-34c	8:54422052-54422128 (-)	23	AGGCAGUGUAGUUAGCUGAUUGC
rno-miR-499_st	1.18251	100	1.1152		rno-miR-499_st	21.2303	21.2817	23.0885	22.6845	25.7852	24.7358	rno-miR-499_st	miRNA-2_0	Rattus norvegicus	8-Oct-10	miRNA	Affymetrix Proprietary Database	rno-mir-499	3:146127959-146128023 (+)	21	UUAAGACUUGCAGUGAUGUUU
rno-miR-20a_st	-0.116	133.913	0.9888		rno-miR-20a_st	2519.95	2621.83	2871.5	2527.54	2570.76	2822.67	rno-miR-20a_st	miRNA-2_0	Rattus norvegicus	8-Oct-10	miRNA	Affymetrix Proprietary Database	rno-mir-20a	15:99854190-99854274 (+)	23	UAAAGUGCUUAUAGUGCAGGUAG
rno-miR-133b_st	0.122951	100	1.0472		rno-miR-133b_st	204.798	119.224	108.758	235.807	95.2683	135.739	rno-miR-133b_st	miRNA-2_0	Rattus norvegicus	8-Oct-10	miRNA	Affymetrix Proprietary Database	rno-mir-133b	9:19405870-19405953 (+)	22	UUUGGUCCCCUUCAACCAGCUA
rno-miR-184_st	0.96192	100	1.0891		rno-miR-184_st	129.871	117.849	120.643	139.284	136.452	125.506	rno-miR-184_st	miRNA-2_0	Rattus norvegicus	8-Oct-10	miRNA	Affymetrix Proprietary Database	rno-mir-184	8:94692573-94692649 (-)	22	UGGACGGAGAACUGAUAAGGGU
rno-miR-874_st	-0.513077	133.913	0.8413		rno-miR-874_st	39.6679	27.2132	52.5053	34.2463	45.8372	21.5023	rno-miR-874_st	miRNA-2_0	Rattus norvegicus	8-Oct-10	miRNA	Affymetrix Proprietary Database	rno-mir-874	17:12597361-12597436 (+)	22	CUGCCCUGGCCCGAGGGACCGA
rno-miR-145_st	0.0410524	100	1.0055		rno-miR-145_st	13481.1	11401.1	11358.2	13763.7	11036.4	11681.8	rno-miR-145_st	miRNA-2_0	Rattus norvegicus	8-Oct-10	miRNA	Affymetrix Proprietary Database	rno-mir-145	18:57623747-57623834 (-)	23	GUCCAGUUUUCCCAGGAAUCCCU
rno-miR-322_st	0.558089	100	1.1594		rno-miR-322_st	57.5892	80.707	122.763	98.1569	93.1729	97.2282	rno-miR-322_st	miRNA-2_0	Rattus norvegicus	8-Oct-10	miRNA	Affymetrix Proprietary Database	rno-mir-322	X:140000161-140000255 (-)	22	CAGCAGCAAUUCAUGUUUUGGA
rno-miR-31_st	-0.420136	133.913	0.9526		rno-miR-31_st	14053.5	12607.5	11732.7	12210.5	13145.2	11196.8	rno-miR-31_st	miRNA-2_0	Rattus norvegicus	8-Oct-10	miRNA	Affymetrix Proprietary Database	rno-mir-31	5:108497649-108497754 (-)	22	AGGCAAGAUGCUGGCAUAGCUG
rno-miR-148b-3p_st	0.574309	100	1.1634		rno-miR-148b-3p_st	24.0849	35.6435	48.8172	39.4593	35.9133	46.5627	rno-miR-148b-3p_st	miRNA-2_0	Rattus norvegicus	8-Oct-10	miRNA	Affymetrix Proprietary Database	rno-mir-148b	7:142195694-142195790 (+)	22	UCAGUGCAUCACAGAACUUUGU
rno-miR-433_st	-0.17202	133.913	0.9408		rno-miR-433_st	179.417	78.8191	86.9881	140.76	81.9697	88.7808	rno-miR-433_st	miRNA-2_0	Rattus norvegicus	8-Oct-10	miRNA	Affymetrix Proprietary Database	rno-mir-433	6:134183216-134183308 (+)	22	AUCAUGAUGGGCUCCUCGGUGU
rno-miR-346_st	-0.606398	133.913	0.8921		rno-miR-346_st	225.98	141.803	158.737	161.12	147.084	152.382	rno-miR-346_st	miRNA-2_0	Rattus norvegicus	8-Oct-10	miRNA	Affymetrix Proprietary Database	rno-mir-346	16:10553485-10553582 (+)	23	UGUCUGCCUGAGUGCCUGCCUCU
rno-miR-378-star_st	0.212563	100	1.0656		rno-miR-378-star_st	322.363	192.54	179.951	336.016	210.51	191.069	rno-miR-378-star_st	miRNA-2_0	Rattus norvegicus	8-Oct-10	miRNA	Affymetrix Proprietary Database	rno-mir-378	18:57377805-57377869 (-)	22	CUCCUGACUCCAGGUCCUGUGU
rno-miR-532-5p_st	-0.373243	133.913	0.9461		rno-miR-532-5p_st	383.882	458.151	434.352	347.586	472.024	394.252	rno-miR-532-5p_st	miRNA-2_0	Rattus norvegicus	8-Oct-10	miRNA	Affymetrix Proprietary Database	rno-mir-532	X:27323147-27323225 (+)	22	CAUGCCUUGAGUGUAGGACUGU
rno-miR-103_st	0.370786	100	1.058		rno-miR-103_st	6588.03	6211.79	4966.69	6636.29	6609.04	5487.52	rno-miR-103_st	miRNA-2_0	Rattus norvegicus	8-Oct-10	miRNA	Affymetrix Proprietary Database	rno-miR-103		23	AGCAGCAUUGUACAGGGCUAUGA
rno-miR-30c_st	0.672499	100	1.1026		rno-miR-30c_st	1036.53	1105.39	1303.46	1335.8	1090.73	1373.85	rno-miR-30c_st	miRNA-2_0	Rattus norvegicus	8-Oct-10	miRNA	Affymetrix Proprietary Database	rno-miR-30c		23	UGUAAACAUCCUACACUCUCAGC
rno-miR-143_st	-0.0379916	133.913	0.9954		rno-miR-143_st	5431.52	5522.1	6685.98	5567.5	5676.53	6258.08	rno-miR-143_st	miRNA-2_0	Rattus norvegicus	8-Oct-10	miRNA	Affymetrix Proprietary Database	rno-mir-143	18:57625113-57625217 (-)	22	UGAGAUGAAGCACUGUAGCUCA
rno-miR-10b_st	-2.78913	70	0.7233		rno-miR-10b_st	21.1224	22.8853	18.3418	14.1536	15.2675	15.5254	rno-miR-10b_st	miRNA-2_0	Rattus norvegicus	8-Oct-10	miRNA	Affymetrix Proprietary Database	rno-mir-10b	3:57340853-57340961 (+)	22	CCCUGUAGAACCGAAUUUGUGU
rno-miR-342-5p_st	0.749551	100	1.159		rno-miR-342-5p_st	89.5298	72.5466	57.2937	95.0107	84.4418	72.22	rno-miR-342-5p_st	miRNA-2_0	Rattus norvegicus	8-Oct-10	miRNA	Affymetrix Proprietary Database	rno-mir-342	6:132990797-132990895 (+)	22	AGGGGUGCUAUCUGUGAUUGAG
rno-miR-300-3p_st	0.374622	100	1.0689		rno-miR-300-3p_st	42.3409	34.9551	43.8964	49.72	34.4877	46.2695	rno-miR-300-3p_st	miRNA-2_0	Rattus norvegicus	8-Oct-10	miRNA	Affymetrix Proprietary Database	rno-mir-300	6:134405237-134405315 (+)	22	UAUGCAAGGGCAAGCUCUCUUC
rno-miR-532-3p_st	-0.988983	87.5	0.8703		rno-miR-532-3p_st	350.09	386.603	345.913	263.406	349.609	335.155	rno-miR-532-3p_st	miRNA-2_0	Rattus norvegicus	8-Oct-10	miRNA	Affymetrix Proprietary Database	rno-mir-532	X:27323147-27323225 (+)	22	CCUCCCACACCCAAGGCUUGCA
rno-miR-17-3p_st	-0.958731	87.5	0.9064		rno-miR-17-3p_st	225.98	207.591	204.459	192.799	209.075	177.202	rno-miR-17-3p_st	miRNA-2_0	Rattus norvegicus	8-Oct-10	miRNA	Affymetrix Proprietary Database	rno-miR-17-3p		22	ACUGCAGUGAAGGCACUUGUGG
rno-miR-322-star_st	-0.0112134	133.913	0.9975		rno-miR-322-star_st	92.429	138.228	142.938	97.892	135.946	136.199	rno-miR-322-star_st	miRNA-2_0	Rattus norvegicus	8-Oct-10	miRNA	Affymetrix Proprietary Database	rno-mir-322	X:140000161-140000255 (-)	20	AAACAUGAAGCGCUGCAACA
rno-miR-674-5p_st	-0.185199	133.913	0.9418		rno-miR-674-5p_st	1918.19	1131.62	904.457	1573.03	1180.81	882.96	rno-miR-674-5p_st	miRNA-2_0	Rattus norvegicus	8-Oct-10	miRNA	Affymetrix Proprietary Database	rno-mir-674	3:103253457-103253533 (+)	22	GCACUGAGAUGGGAGUGGUGUA
rno-let-7a_st	-0.100541	133.913	0.9734		rno-let-7a_st	3050.78	4918.67	5592.78	3327.14	4742.84	4905.7	rno-let-7a_st	miRNA-2_0	Rattus norvegicus	8-Oct-10	miRNA	Affymetrix Proprietary Database	rno-let-7a		22	UGAGGUAGUAGGUUGUAUAGUU
rno-miR-431_st	-0.197181	133.913	0.9439		rno-miR-431_st	155.793	97.2107	79.4182	128.919	100.789	77.8567	rno-miR-431_st	miRNA-2_0	Rattus norvegicus	8-Oct-10	miRNA	Affymetrix Proprietary Database	rno-mir-431	6:134182307-134182420 (+)	21	UGUCUUGCAGGCCGUCAUGCA
rno-miR-872-star_st	0.00138843	100	1.0005		rno-miR-872-star_st	37.1609	60.931	90.6774	43.9796	59.3552	78.7687	rno-miR-872-star_st	miRNA-2_0	Rattus norvegicus	8-Oct-10	miRNA	Affymetrix Proprietary Database	rno-mir-872	5:114979205-114979285 (+)	22	UGAACUAUUGCAGUAGCCUCCU
rno-miR-23a_st	0.282999	100	1.0188		rno-miR-23a_st	12707.9	12571.5	12962.9	13460.4	12666.6	12845.6	rno-miR-23a_st	miRNA-2_0	Rattus norvegicus	8-Oct-10	miRNA	Affymetrix Proprietary Database	rno-mir-23a	19:25638744-25638818 (-)	21	AUCACAUUGCCAGGGAUUUCC
rno-miR-7a_st	-0.989407	87.5	0.887		rno-miR-7a_st	21.7781	21.5004	25.3572	20.2044	18.4382	22.2404	rno-miR-7a_st	miRNA-2_0	Rattus norvegicus	8-Oct-10	miRNA	Affymetrix Proprietary Database	rno-miR-7a		23	UGGAAGACUAGUGAUUUUGUUGU
rno-miR-99a_st	-0.217391	133.913	0.9697		rno-miR-99a_st	1910.99	1594.59	1612.66	1910.67	1481.88	1582.57	rno-miR-99a_st	miRNA-2_0	Rattus norvegicus	8-Oct-10	miRNA	Affymetrix Proprietary Database	rno-mir-99a	11:16397544-16397624 (+)	22	AACCCGUAGAUCCGAUCUUGUG
rno-miR-28_st	-0.624264	133.913	0.9265		rno-miR-28_st	708.905	557.058	602.71	597.863	542.193	583.937	rno-miR-28_st	miRNA-2_0	Rattus norvegicus	8-Oct-10	miRNA	Affymetrix Proprietary Database	rno-mir-28	11:78139669-78139754 (-)	22	AAGGAGCUCACAGUCUAUUGAG
rno-miR-100_st	-0.161335	133.913	0.978		rno-miR-100_st	1066.05	1271.81	1423.56	1169.99	1174.93	1313.48	rno-miR-100_st	miRNA-2_0	Rattus norvegicus	8-Oct-10	miRNA	Affymetrix Proprietary Database	rno-mir-100	8:44518670-44518749 (+)	22	AACCCGUAGAUCCGAACUUGUG
rno-miR-708_st	0.00359969	100	1.0029		rno-miR-708_st	201.593	31.24	47.2503	186.96	44.5957	36.0044	rno-miR-708_st	miRNA-2_0	Rattus norvegicus	8-Oct-10	miRNA	Affymetrix Proprietary Database	rno-mir-708	1:153476669-153476756 (+)	23	AAGGAGCUUACAAUCUAGCUGGG
rno-miR-675_st	0.929883	100	1.2707		rno-miR-675_st	21.5387	36.5872	28.8614	31.8444	48.2249	30.3887	rno-miR-675_st	miRNA-2_0	Rattus norvegicus	8-Oct-10	miRNA	Affymetrix Proprietary Database	rno-mir-675	1:202824502-202824585 (-)	22	UGGUGCGGAAAGGGCCCACAGU
rno-miR-98_st	0.708898	100	1.2237		rno-miR-98_st	23.5165	46.1635	46.0888	38.6926	51.3819	46.1142	rno-miR-98_st	miRNA-2_0	Rattus norvegicus	8-Oct-10	miRNA	Affymetrix Proprietary Database	rno-mir-98	X:41377546-41377653 (+)	22	UGAGGUAGUAAGUUGUAUUGUU
rno-miR-30d_st	0.64027	100	1.0434		rno-miR-30d_st	506.109	514.111	487.326	538.506	517.241	517.071	rno-miR-30d_st	miRNA-2_0	Rattus norvegicus	8-Oct-10	miRNA	Affymetrix Proprietary Database	rno-mir-30d	7:105819720-105819801 (-)	22	UGUAAACAUCCCCGACUGGAAG
rno-miR-154_st	0.107228	100	1.0147		rno-miR-154_st	21.7043	17.7142	23.5017	19.8358	21.5592	22.0718	rno-miR-154_st	miRNA-2_0	Rattus norvegicus	8-Oct-10	miRNA	Affymetrix Proprietary Database	rno-mir-154	6:134419671-134419754 (+)	22	UAGGUUAUCCGUGUUGCCUUCG
rno-let-7f_st	0.472471	100	1.1308		rno-let-7f_st	347.293	518.85	656.067	459.838	556.424	668.15	rno-let-7f_st	miRNA-2_0	Rattus norvegicus	8-Oct-10	miRNA	Affymetrix Proprietary Database	rno-let-7f		22	UGAGGUAGUAGAUUGUAUAGUU
rno-miR-23a-star_st	-0.3869	133.913	0.8946		rno-miR-23a-star_st	178.553	150.165	86.6882	125.728	137.344	96.3638	rno-miR-23a-star_st	miRNA-2_0	Rattus norvegicus	8-Oct-10	miRNA	Affymetrix Proprietary Database	rno-mir-23a	19:25638744-25638818 (-)	22	GGGGUUCCUGGGGAUGGGAUUU
rno-let-7b-star_st	-0.0868694	133.913	0.9851		rno-let-7b-star_st	31.9257	35.3702	46.0855	33.3815	35.8682	41.5541	rno-let-7b-star_st	miRNA-2_0	Rattus norvegicus	8-Oct-10	miRNA	Affymetrix Proprietary Database	rno-let-7b	7:123701205-123701289 (+)	22	CUAUACAACCUACUGCCUUCCC
rno-miR-29b_st	-0.404314	133.913	0.9364		rno-miR-29b_st	21.5387	26.0021	29.6481	20.7685	24.9966	26.2616	rno-miR-29b_st	miRNA-2_0	Rattus norvegicus	8-Oct-10	miRNA	Affymetrix Proprietary Database	rno-miR-29b		23	UAGCACCAUUUGAAAUCAGUGUU
rno-miR-207_st	0.815461	100	1.1577		rno-miR-207_st	50.1939	45.7322	43.9417	68.0797	43.7572	52.5438	rno-miR-207_st	miRNA-2_0	Rattus norvegicus	8-Oct-10	miRNA	Affymetrix Proprietary Database	rno-mir-207	5:58101186-58101263 (+)	23	GCUUCUCCUGGCUCUCCUCCCUU
rno-miR-320_st	-0.181328	133.913	0.9689		rno-miR-320_st	3953.86	3348.1	2670.37	3011.57	3591.15	2972.59	rno-miR-320_st	miRNA-2_0	Rattus norvegicus	8-Oct-10	miRNA	Affymetrix Proprietary Database	rno-mir-320	15:50842958-50843039 (+)	22	AAAAGCUGGGUUGAGAGGGCGA
rno-miR-382_st	-0.768168	133.913	0.8692		rno-miR-382_st	143.895	111.635	111.094	130.297	92.166	97.5762	rno-miR-382_st	miRNA-2_0	Rattus norvegicus	8-Oct-10	miRNA	Affymetrix Proprietary Database	rno-mir-382	6:134415263-134415342 (+)	22	GAAGUUGUUCGUGGUGGAUUCG
rno-miR-16_st	0.128128	100	1.017		rno-miR-16_st	4709.45	5746.86	5979.58	5111.48	5598.72	5948.19	rno-miR-16_st	miRNA-2_0	Rattus norvegicus	8-Oct-10	miRNA	Affymetrix Proprietary Database	rno-mir-16	2:158992383-158992477 (+)	22	UAGCAGCACGUAAAUAUUGGCG
rno-miR-200c_st	-1.978	87.5	0.7587		rno-miR-200c_st	37.0698	34.1609	42.109	30.063	24.7783	31.2598	rno-miR-200c_st	miRNA-2_0	Rattus norvegicus	8-Oct-10	miRNA	Affymetrix Proprietary Database	rno-mir-200c	4:160841344-160841412 (-)	22	UAAUACUGCCGGGUAAUGAUGG
rno-miR-652_st	-0.0232151	133.913	0.9939		rno-miR-652_st	1989.83	1380.81	1060.59	1754.02	1415.31	1152.43	rno-miR-652_st	miRNA-2_0	Rattus norvegicus	8-Oct-10	miRNA	Affymetrix Proprietary Database	rno-mir-652	X:35821324-35821404 (-)	21	AAUGGCGCCACUAGGGUUGUG
rno-miR-34b_st	-0.56459	133.913	0.8927		rno-miR-34b_st	21.94	15.5186	22.8513	15.1122	21.0126	17.4324	rno-miR-34b_st	miRNA-2_0	Rattus norvegicus	8-Oct-10	miRNA	Affymetrix Proprietary Database	rno-mir-34b	8:54422570-54422653 (-)	23	UAGGCAGUGUAAUUAGCUGAUUG
rno-miR-292-5p_st	0.901373	100	1.1658		rno-miR-292-5p_st	13.8408	19.1744	18.3578	22.703	17.8818	19.0153	rno-miR-292-5p_st	miRNA-2_0	Rattus norvegicus	8-Oct-10	miRNA	Affymetrix Proprietary Database	rno-mir-292	1:64274340-64274421 (-)	22	ACUCAAACUGGGGGCUCUUUUG
rno-miR-34c-star_st	-0.0528537	133.913	0.9813		rno-miR-34c-star_st	360.894	183.122	166.123	317.298	164.831	198.338	rno-miR-34c-star_st	miRNA-2_0	Rattus norvegicus	8-Oct-10	miRNA	Affymetrix Proprietary Database	rno-mir-34c	8:54422052-54422128 (-)	22	AAUCACUAACCACACAGCCAGG
rno-miR-187_st	0.158249	100	1.1286		rno-miR-187_st	124.96	25.8902	21.6236	111.971	36.7114	24.4667	rno-miR-187_st	miRNA-2_0	Rattus norvegicus	8-Oct-10	miRNA	Affymetrix Proprietary Database	rno-mir-187	18:16219576-16219679 (-)	22	UCGUGUCUUGUGUUGCAGCCGG
rno-miR-128_st	0.0667035	100	1.0187		rno-miR-128_st	43.5128	69.7656	78.4947	47.4876	69.3064	76.5283	rno-miR-128_st	miRNA-2_0	Rattus norvegicus	8-Oct-10	miRNA	Affymetrix Proprietary Database	rno-miR-128		21	UCACAGUGAACCGGUCUCUUU
rno-miR-146b_st	-0.399341	133.913	0.9064		rno-miR-146b_st	412.667	616.606	679.194	389.922	592.886	556.623	rno-miR-146b_st	miRNA-2_0	Rattus norvegicus	8-Oct-10	miRNA	Affymetrix Proprietary Database	rno-mir-146b	1:251558047-251558134 (+)	24	UGAGAACUGAAUUCCAUAGGCUGU
rno-miR-125b-3p_st	-0.856661	133.913	0.9012		rno-miR-125b-3p_st	502.805	445.005	420.386	427.086	438.235	367.86	rno-miR-125b-3p_st	miRNA-2_0	Rattus norvegicus	8-Oct-10	miRNA	Affymetrix Proprietary Database	rno-miR-125b-3p		22	ACGGGUUAGGCUCUUGGGAGCU
rno-miR-185_st	-0.27183	133.913	0.9498		rno-miR-185_st	1185.91	856.393	805.282	1013.45	898.611	769.374	rno-miR-185_st	miRNA-2_0	Rattus norvegicus	8-Oct-10	miRNA	Affymetrix Proprietary Database	rno-mir-185	11:84658785-84658864 (+)	22	UGGAGAGAAAGGCAGUUCCUGA
rno-miR-324-3p_st	-0.225084	133.913	0.9698		rno-miR-324-3p_st	395.512	331.521	300.492	322.444	358.038	311.307	rno-miR-324-3p_st	miRNA-2_0	Rattus norvegicus	8-Oct-10	miRNA	Affymetrix Proprietary Database	rno-mir-324	10:56858038-56858120 (+)	22	CCACUGCCCCAGGUGCUGCUGG
rno-miR-15b_st	0.173132	100	1.0448		rno-miR-15b_st	628.562	931.913	1215.24	811.648	931.417	1074.05	rno-miR-15b_st	miRNA-2_0	Rattus norvegicus	8-Oct-10	miRNA	Affymetrix Proprietary Database	rno-mir-15b	2:158992234-158992331 (+)	22	UAGCAGCACAUCAUGGUUUACA
rno-miR-297_st	1.99844	100	1.3003		rno-miR-297_st	17.5288	20.2386	17.9631	25.6242	26.2591	20.823	rno-miR-297_st	miRNA-2_0	Rattus norvegicus	8-Oct-10	miRNA	Affymetrix Proprietary Database	rno-mir-297	10:102801285-102801350 (-)	23	AUGUAUGUGUGCAUGUAUGCAUG
rno-miR-106b-star_st	0.0621368	100	1.0152		rno-miR-106b-star_st	578.378	345.111	331.072	481.448	392.816	365.613	rno-miR-106b-star_st	miRNA-2_0	Rattus norvegicus	8-Oct-10	miRNA	Affymetrix Proprietary Database	rno-mir-106b	12:17608382-17608463 (-)	22	CCGCACUGUGGGUACUUGCUGC
rno-miR-466b_st	0.186853	100	1.0423		rno-miR-466b_st	85.7488	113.471	87.361	108.589	120.756	73.4058	rno-miR-466b_st	miRNA-2_0	Rattus norvegicus	8-Oct-10	miRNA	Affymetrix Proprietary Database	rno-miR-466b		22	UAUGUGUGUGUGUAUGUCCAUG
rno-miR-99b-star_st	-0.452784	133.913	0.8883		rno-miR-99b-star_st	593.352	328.773	319.776	405.088	348.924	309.339	rno-miR-99b-star_st	miRNA-2_0	Rattus norvegicus	8-Oct-10	miRNA	Affymetrix Proprietary Database	rno-mir-99b	1:56486969-56487038 (+)	22	CAAGCUCGUGUCUGUGGGUCCG
rno-miR-21-star_st	-0.848912	133.913	0.8752		rno-miR-21-star_st	26.7901	25.1729	30.6962	20.1236	24.7582	27.851	rno-miR-21-star_st	miRNA-2_0	Rattus norvegicus	8-Oct-10	miRNA	Affymetrix Proprietary Database	rno-mir-21	10:74864500-74864591 (-)	22	CAACAGCAGUCGAUGGGCUGUC
rno-miR-1224_st	0.144705	100	1.0211		rno-miR-1224_st	104.592	132.063	145.879	130.773	129.188	126.989	rno-miR-1224_st	miRNA-2_0	Rattus norvegicus	8-Oct-10	miRNA	Affymetrix Proprietary Database	rno-mir-1224	11:82536263-82536347 (-)	21	GUGAGGACUGGGGAGGUGGAG
rno-miR-181b_st	0.23301	100	1.0588		rno-miR-181b_st	2339.96	1771.33	1333.36	2176.5	2022.71	1489.91	rno-miR-181b_st	miRNA-2_0	Rattus norvegicus	8-Oct-10	miRNA	Affymetrix Proprietary Database	rno-miR-181b		23	AACAUUCAUUGCUGUCGGUGGGU
rno-miR-455_st	0.607228	100	1.1104		rno-miR-455_st	25.3994	25.7607	30.1569	23.8679	33.4126	33.8792	rno-miR-455_st	miRNA-2_0	Rattus norvegicus	8-Oct-10	miRNA	Affymetrix Proprietary Database	rno-mir-455	5:80239847-80239924 (+)	22	UAUGUGCCUUUGGACUACAUCG
rno-miR-224_st	0.356739	100	1.0901		rno-miR-224_st	30.4736	31.8435	28.5294	22.6857	43.4047	36.4221	rno-miR-224_st	miRNA-2_0	Rattus norvegicus	8-Oct-10	miRNA	Affymetrix Proprietary Database	rno-mir-224	X:158348507-158348588 (+)	23	CAAGUCACUAGUGGUUCCGUUUA
rno-miR-106b_st	-0.0157165	133.913	0.9985		rno-miR-106b_st	1771.84	1567.47	1690.1	1796.6	1609.05	1616.39	rno-miR-106b_st	miRNA-2_0	Rattus norvegicus	8-Oct-10	miRNA	Affymetrix Proprietary Database	rno-mir-106b	12:17608382-17608463 (-)	21	UAAAGUGCUGACAGUGCAGAU
rno-miR-18a_st	-0.123644	133.913	0.9695		rno-miR-18a_st	864.828	568.322	559.592	843.311	570.017	521.34	rno-miR-18a_st	miRNA-2_0	Rattus norvegicus	8-Oct-10	miRNA	Affymetrix Proprietary Database	rno-mir-18a	15:99853871-99853966 (+)	23	UAAGGUGCAUCUAGUGCAGAUAG
rno-miR-665_st	-0.192356	133.913	0.9171		rno-miR-665_st	88.1611	31.3615	31.6016	57.5694	42.518	27.532	rno-miR-665_st	miRNA-2_0	Rattus norvegicus	8-Oct-10	miRNA	Affymetrix Proprietary Database	rno-mir-665	6:134177288-134177381 (+)	20	ACCAGGAGGCUGAGGUCCCU
rno-miR-490_st	-0.255072	133.913	0.9363		rno-miR-490_st	62.8942	41.2688	38.2913	57.9475	36.4244	38.6535	rno-miR-490_st	miRNA-2_0	Rattus norvegicus	8-Oct-10	miRNA	Affymetrix Proprietary Database	rno-mir-490	4:63815387-63815470 (+)	22	CAACCUGGAGGACUCCAUGCUG
rno-miR-34a_st	0.00305494	100	1.0004		rno-miR-34a_st	949.08	803.76	779.433	897.516	838.435	790.972	rno-miR-34a_st	miRNA-2_0	Rattus norvegicus	8-Oct-10	miRNA	Affymetrix Proprietary Database	rno-mir-34a	5:167187897-167187998 (+)	22	UGGCAGUGUCUUAGCUGGUUGU
rno-miR-331_st	-0.30588	133.913	0.9282		rno-miR-331_st	38.8152	37.4311	29.2692	27.6024	46.1431	26.7026	rno-miR-331_st	miRNA-2_0	Rattus norvegicus	8-Oct-10	miRNA	Affymetrix Proprietary Database	rno-mir-331	7:31089764-31089859 (-)	21	GCCCCUGGGCCUAUCCUAGAA
rno-miR-674-3p_st	-0.366823	133.913	0.9575		rno-miR-674-3p_st	98.4493	86.4732	110.363	90.67	93.9969	96.7713	rno-miR-674-3p_st	miRNA-2_0	Rattus norvegicus	8-Oct-10	miRNA	Affymetrix Proprietary Database	rno-mir-674	3:103253457-103253533 (+)	22	CACAGCUCCCAUCUCAGAACAA
rno-miR-192_st	-0.597795	133.913	0.8046		rno-miR-192_st	35.4828	70.161	64.8831	27.8876	49.3388	61.1452	rno-miR-192_st	miRNA-2_0	Rattus norvegicus	8-Oct-10	miRNA	Affymetrix Proprietary Database	rno-mir-192	1:209040256-209040365 (+)	21	CUGACCUAUGAAUUGACAGCC
rno-let-7d-star_st	-0.251245	133.913	0.9639		rno-let-7d-star_st	83.9965	68.2922	67.9472	73.1508	61.2004	77.981	rno-let-7d-star_st	miRNA-2_0	Rattus norvegicus	8-Oct-10	miRNA	Affymetrix Proprietary Database	rno-let-7d	17:22121894-22121991 (+)	22	CUAUACGACCUGCUGCCUUUCU
rno-miR-27b_st	0.101867	100	1.0114		rno-miR-27b_st	1647.57	1721.14	1989.29	1893.5	1693.25	1820.23	rno-miR-27b_st	miRNA-2_0	Rattus norvegicus	8-Oct-10	miRNA	Affymetrix Proprietary Database	rno-mir-27b	17:7351449-7351545 (-)	21	UUCACAGUGGCUAAGUUCUGC
rno-miR-296_st	-0.643696	133.913	0.9058		rno-miR-296_st	349.258	343.213	254.117	288.106	295.978	265.449	rno-miR-296_st	miRNA-2_0	Rattus norvegicus	8-Oct-10	miRNA	Affymetrix Proprietary Database	rno-mir-296	3:165193820-165193897 (-)	22	GAGGGUUGGGUGGAGGCUCUCC
rno-miR-127_st	-0.10066	133.913	0.9547		rno-miR-127_st	1339.5	522.719	510.778	1156	517.578	520.149	rno-miR-127_st	miRNA-2_0	Rattus norvegicus	8-Oct-10	miRNA	Affymetrix Proprietary Database	rno-mir-127	6:134184312-134184408 (+)	22	UCGGAUCCGUCUGAGCUUGGCU
rno-miR-140-star_st	0.0324726	100	1.0098		rno-miR-140-star_st	1236.14	761.084	643.375	1188.04	722.286	726.405	rno-miR-140-star_st	miRNA-2_0	Rattus norvegicus	8-Oct-10	miRNA	Affymetrix Proprietary Database	rno-mir-140	19:37422704-37422802 (+)	21	UACCACAGGGUAGAACCACGG
rno-miR-214_st	-0.717923	133.913	0.9226		rno-miR-214_st	8263.06	7584.54	6735.81	6590.97	7323.34	6868.64	rno-miR-214_st	miRNA-2_0	Rattus norvegicus	8-Oct-10	miRNA	Affymetrix Proprietary Database	rno-mir-214	13:77916185-77916294 (+)	21	ACAGCAGGCACAGACAGGCAG
rno-miR-324-5p_st	-0.744821	133.913	0.8629		rno-miR-324-5p_st	429.62	328.752	293.781	360.882	291.431	253.489	rno-miR-324-5p_st	miRNA-2_0	Rattus norvegicus	8-Oct-10	miRNA	Affymetrix Proprietary Database	rno-mir-324	10:56858038-56858120 (+)	23	CGCAUCCCCUAGGGCAUUGGUGU
rno-miR-30a-star_st	-0.266687	133.913	0.9736		rno-miR-30a-star_st	101.254	103.024	95.0151	89.6761	96.0612	106.182	rno-miR-30a-star_st	miRNA-2_0	Rattus norvegicus	8-Oct-10	miRNA	Affymetrix Proprietary Database	rno-mir-30a	9:22142889-22142959 (+)	22	CUUUCAGUCGGAUGUUUGCAGC
rno-miR-125a-5p_st	0.0200065	100	1.0025		rno-miR-125a-5p_st	6323.96	7137.42	7096.72	5969.96	7140.74	7571.58	rno-miR-125a-5p_st	miRNA-2_0	Rattus norvegicus	8-Oct-10	miRNA	Affymetrix Proprietary Database	rno-mir-125a	1:56487580-56487664 (+)	24	UCCCUGAGACCCUUUAACCUGUGA
rno-miR-93_st	0.0605101	100	1.0134		rno-miR-93_st	3724.86	2621.51	2312.42	3472.23	2734.92	2474.67	rno-miR-93_st	miRNA-2_0	Rattus norvegicus	8-Oct-10	miRNA	Affymetrix Proprietary Database	rno-mir-93	12:17608173-17608259 (-)	23	CAAAGUGCUGUUCGUGCAGGUAG
rno-miR-541_st	-0.0737618	133.913	0.9609		rno-miR-541_st	641.827	163.543	216.288	464.662	212.883	203.61	rno-miR-541_st	miRNA-2_0	Rattus norvegicus	8-Oct-10	miRNA	Affymetrix Proprietary Database	rno-mir-541	6:134423740-134423829 (+)	25	AAGGGAUUCUGAUGUUGGUCACACU
rno-miR-671_st	-0.186324	133.913	0.9796		rno-miR-671_st	32.485	31.24	34.9626	29.0718	32.5403	35.2607	rno-miR-671_st	miRNA-2_0	Rattus norvegicus	8-Oct-10	miRNA	Affymetrix Proprietary Database	rno-mir-671	4:5960209-5960289 (-)	21	UCCGGUUCUCAGGGCUCCACC
rno-miR-146a_st	0.0731135	100	1.0126		rno-miR-146a_st	433.602	514.111	602.7	439.59	561.6	565.081	rno-miR-146a_st	miRNA-2_0	Rattus norvegicus	8-Oct-10	miRNA	Affymetrix Proprietary Database	rno-mir-146a	10:28476368-28476462 (-)	22	UGAGAACUGAAUUCCAUGGGUU
rno-miR-27a-star_st	-1.18367	87.5	0.8883		rno-miR-27a-star_st	127.239	142.305	125.199	109.46	124.36	116.737	rno-miR-27a-star_st	miRNA-2_0	Rattus norvegicus	8-Oct-10	miRNA	Affymetrix Proprietary Database	rno-mir-27a	19:25638578-25638664 (-)	22	AGGGCUUAGCUGCUUGUGAGCA
rno-miR-21_st	0.497989	100	1.2538		rno-miR-21_st	370.511	996.229	1104.25	606.421	1178.3	1124.2	rno-miR-21_st	miRNA-2_0	Rattus norvegicus	8-Oct-10	miRNA	Affymetrix Proprietary Database	rno-mir-21	10:74864500-74864591 (-)	22	UAGCUUAUCAGACUGAUGUUGA
rno-miR-17-5p_st	-0.0544042	133.913	0.9905		rno-miR-17-5p_st	5303.99	3882.67	3838.59	4925.13	3988.64	3911	rno-miR-17-5p_st	miRNA-2_0	Rattus norvegicus	8-Oct-10	miRNA	Affymetrix Proprietary Database	rno-miR-17-5p		23	CAAAGUGCUUACAGUGCAGGUAG
rno-let-7c_st	-0.006348	133.913	0.9995		rno-let-7c_st	13809.4	13898.8	13809.4	13798.7	14782.9	12973	rno-let-7c_st	miRNA-2_0	Rattus norvegicus	8-Oct-10	miRNA	Affymetrix Proprietary Database	rno-let-7c		22	UGAGGUAGUAGGUUGUAUGGUU
rno-miR-342-3p_st	-0.0443078	133.913	0.9915		rno-miR-342-3p_st	867.364	606.996	616.85	814.001	627.275	620.02	rno-miR-342-3p_st	miRNA-2_0	Rattus norvegicus	8-Oct-10	miRNA	Affymetrix Proprietary Database	rno-mir-342	6:132990797-132990895 (+)	23	UCUCACACAGAAAUCGCACCCGU
rno-miR-335_st	1.05669	100	1.1409		rno-miR-335_st	27.7029	32.2538	32.4913	36.0266	31.2696	38.2734	rno-miR-335_st	miRNA-2_0	Rattus norvegicus	8-Oct-10	miRNA	Affymetrix Proprietary Database	rno-miR-335		23	UCAAGAGCAAUAACGAAAAAUGU
rno-miR-125b-5p_st	0.192074	100	1.0244		rno-miR-125b-5p_st	11598.3	13563.7	13908.6	11957.3	13571	14495.7	rno-miR-125b-5p_st	miRNA-2_0	Rattus norvegicus	8-Oct-10	miRNA	Affymetrix Proprietary Database	rno-miR-125b-5p		22	UCCCUGAGACCCUAACUUGUGA
rno-miR-218_st	-0.527426	133.913	0.8949		rno-miR-218_st	19.4831	27.222	24.7228	16.2277	23.6706	24.4667	rno-miR-218_st	miRNA-2_0	Rattus norvegicus	8-Oct-10	miRNA	Affymetrix Proprietary Database	rno-miR-218		21	UUGUGCUUGAUCUAACCAUGU
rno-miR-434_st	0.240922	100	1.0434		rno-miR-434_st	45.8654	51.3749	65.4108	47.9533	62.0792	58.8149	rno-miR-434_st	miRNA-2_0	Rattus norvegicus	8-Oct-10	miRNA	Affymetrix Proprietary Database	rno-mir-434	6:134186260-134186340 (+)	22	UUUGAACCAUCACUCGACUCCU
rno-let-7b_st	0.347172	100	1.0318		rno-let-7b_st	15752.7	16125.3	14015.2	15663.8	16100.1	15508.5	rno-let-7b_st	miRNA-2_0	Rattus norvegicus	8-Oct-10	miRNA	Affymetrix Proprietary Database	rno-let-7b	7:123701205-123701289 (+)	22	UGAGGUAGUAGGUUGUGUGGUU
rno-miR-345-5p_st	-0.49215	133.913	0.9299		rno-miR-345-5p_st	166.654	150.256	148.307	119.037	159.994	156.782	rno-miR-345-5p_st	miRNA-2_0	Rattus norvegicus	8-Oct-10	miRNA	Affymetrix Proprietary Database	rno-mir-345	6:133178806-133178901 (+)	21	UGCUGACCCCUAGUCCAGUGC
rno-miR-99b_st	0.287982	100	1.0459		rno-miR-99b_st	8908.47	7397.06	6990.21	9443.47	7817.16	7138.46	rno-miR-99b_st	miRNA-2_0	Rattus norvegicus	8-Oct-10	miRNA	Affymetrix Proprietary Database	rno-mir-99b	1:56486969-56487038 (+)	22	CACCCGUAGAACCGACCUUGCG
rno-miR-140_st	-0.454682	133.913	0.8919		rno-miR-140_st	42.3754	60.7327	71.8725	55.3471	39.0237	60.7695	rno-miR-140_st	miRNA-2_0	Rattus norvegicus	8-Oct-10	miRNA	Affymetrix Proprietary Database	rno-mir-140	19:37422704-37422802 (+)	22	CAGUGGUUUUACCCUAUGGUAG
rno-miR-26a_st	0.277948	100	1.0645		rno-miR-26a_st	6953.61	10764.1	10985.5	8169.54	10888.6	11151.5	rno-miR-26a_st	miRNA-2_0	Rattus norvegicus	8-Oct-10	miRNA	Affymetrix Proprietary Database	rno-mir-26a	8:123981620-123981709 (+)	22	UUCAAGUAAUCCAGGAUAGGCU
rno-miR-487b_st	0.00963029	100	1.002		rno-miR-487b_st	86.0135	51.1142	76.8218	64.5773	75.2887	69.8896	rno-miR-487b_st	miRNA-2_0	Rattus norvegicus	8-Oct-10	miRNA	Affymetrix Proprietary Database	rno-mir-487b	6:134408209-134408290 (+)	21	AAUCGUACAGGGUCAUCCACU
rno-miR-351_st	-0.255657	133.913	0.936		rno-miR-351_st	6732.96	4846.03	3888.64	5958.05	4782.56	3651.17	rno-miR-351_st	miRNA-2_0	Rattus norvegicus	8-Oct-10	miRNA	Affymetrix Proprietary Database	rno-mir-351	X:139999130-139999210 (-)	25	UCCCUGAGGAGCCCUUUGAGCCUGA
rno-miR-200b_st	1.42985	100	1.332		rno-miR-200b_st	24.3674	15.4955	23.6684	29.0718	29.1272	24.944	rno-miR-200b_st	miRNA-2_0	Rattus norvegicus	8-Oct-10	miRNA	Affymetrix Proprietary Database	rno-mir-200b	5:172898998-172899092 (-)	23	UAAUACUGCCUGGUAAUGAUGAC
rno-miR-501_st	0.741107	100	1.0704		rno-miR-501_st	19.6491	22.179	20.4373	20.9445	23.087	22.588	rno-miR-501_st	miRNA-2_0	Rattus norvegicus	8-Oct-10	miRNA	Affymetrix Proprietary Database	rno-mir-501	X:27331151-27331234 (+)	22	AAUCCUUUGUCCCUGGGUGAAA
rno-let-7i_st	0.0783435	100	1.0267		rno-let-7i_st	2389.2	4452.21	4724.86	2577.95	4664.1	4524.01	rno-let-7i_st	miRNA-2_0	Rattus norvegicus	8-Oct-10	miRNA	Affymetrix Proprietary Database	rno-let-7i	7:62755360-62755444 (-)	22	UGAGGUAGUAGUUUGUGCUGUU
rno-miR-151-star_st	-0.34448	133.913	0.9473		rno-miR-151-star_st	817.851	622.241	564.551	622.43	639.684	613.438	rno-miR-151-star_st	miRNA-2_0	Rattus norvegicus	8-Oct-10	miRNA	Affymetrix Proprietary Database	rno-mir-151	7:110979296-110979392 (-)	21	CUAGACUGAGGCUCCUUGAGG
rno-miR-193_st	-1.09247	87.5	0.8525		rno-miR-193_st	36.3054	47.9315	47.9062	36.9875	40.0039	34.9085	rno-miR-193_st	miRNA-2_0	Rattus norvegicus	8-Oct-10	miRNA	Affymetrix Proprietary Database	rno-mir-193	10:65901048-65901133 (+)	22	AACUGGCCUACAAAGUCCCAGU
rno-miR-107_st	0.015657	100	1.0017		rno-miR-107_st	4736.11	4268.74	4026.63	4703.1	4337.87	4011.22	rno-miR-107_st	miRNA-2_0	Rattus norvegicus	8-Oct-10	miRNA	Affymetrix Proprietary Database	rno-mir-107	1:238806835-238806921 (-)	23	AGCAGCAUUGUACAGGGCUAUCA
rno-miR-181c_st	-0.0127018	133.913	0.9936		rno-miR-181c_st	44.6279	67.3428	135.93	79.2727	124.88	40.4772	rno-miR-181c_st	miRNA-2_0	Rattus norvegicus	8-Oct-10	miRNA	Affymetrix Proprietary Database	rno-mir-181c	19:25667384-25667489 (+)	22	AACAUUCAACCUGUCGGUGAGU
rno-miR-764_st	0.128603	100	1.0278		rno-miR-764_st	34.0982	35.3829	31.1856	43.3826	37.5042	25.108	rno-miR-764_st	miRNA-2_0	Rattus norvegicus	8-Oct-10	miRNA	Affymetrix Proprietary Database	rno-mir-764	X:31207234-31207341 (-)	19	GGUGCUCACAUGUCCUCCU
rno-miR-124_st	-0.227943	133.913	0.961		rno-miR-124_st	36.1063	36.4843	26.6068	36.6642	29.3397	28.9195	rno-miR-124_st	miRNA-2_0	Rattus norvegicus	8-Oct-10	miRNA	Affymetrix Proprietary Database	rno-miR-124		20	UAAGGCACGCGGUGAAUGCC
rno-miR-24-1-star_st	-0.938889	133.913	0.8529		rno-miR-24-1-star_st	25.7464	38.6662	34.6334	28.1849	26.4429	28.7051	rno-miR-24-1-star_st	miRNA-2_0	Rattus norvegicus	8-Oct-10	miRNA	Affymetrix Proprietary Database	rno-miR-24-1-star		22	GUGCCUACUGAGCUGAUAUCAG
rno-miR-125a-3p_st	-0.285974	133.913	0.9551		rno-miR-125a-3p_st	307.8	250.124	209.862	233.479	257.429	234.193	rno-miR-125a-3p_st	miRNA-2_0	Rattus norvegicus	8-Oct-10	miRNA	Affymetrix Proprietary Database	rno-mir-125a	1:56487580-56487664 (+)	22	ACAGGUGAGGUUCUUGGGAGCC
rno-miR-199a-5p_st	-0.602184	133.913	0.8842		rno-miR-199a-5p_st	1629.74	2400.91	2495.93	1609.86	1988.75	2108.82	rno-miR-199a-5p_st	miRNA-2_0	Rattus norvegicus	8-Oct-10	miRNA	Affymetrix Proprietary Database	rno-mir-199a	13:77910767-77910876 (+)	23	CCCAGUGUUCAGACUACCUGUUC
rno-miR-30c-1-star_st	0.582111	100	1.0788		rno-miR-30c-1-star_st	29.5849	25.4935	25.1769	32.2567	28.9078	25.5668	rno-miR-30c-1-star_st	miRNA-2_0	Rattus norvegicus	8-Oct-10	miRNA	Affymetrix Proprietary Database	rno-miR-30c-1-star		22	CUGGGAGAGGGUUGUUUACUCC
rno-miR-130a_st	0.0626019	100	1.0121		rno-miR-130a_st	1185.61	1570.85	1680.52	1215.39	1579.6	1690.17	rno-miR-130a_st	miRNA-2_0	Rattus norvegicus	8-Oct-10	miRNA	Affymetrix Proprietary Database	rno-mir-130a	3:67949594-67949681 (-)	22	CAGUGCAAUGUUAAAAGGGCAU
rno-miR-23b_st	0.163743	100	1.0137		rno-miR-23b_st	11199.9	10380.4	10213.5	11283.9	10450.1	10490.5	rno-miR-23b_st	miRNA-2_0	Rattus norvegicus	8-Oct-10	miRNA	Affymetrix Proprietary Database	rno-mir-23b	17:7351688-7351784 (-)	21	AUCACAUUGCCAGGGAUUACC
rno-miR-101b_st	0.190454	100	1.0555		rno-miR-101b_st	22.436	32.7702	32.1316	21.1199	42.7433	30.7707	rno-miR-101b_st	miRNA-2_0	Rattus norvegicus	8-Oct-10	miRNA	Affymetrix Proprietary Database	rno-mir-101b	1:232779584-232779680 (+)	21	UACAGUACUGUGAUAGCUGAA
rno-miR-760-3p_st	0.128195	100	1.0251		rno-miR-760-3p_st	44.8947	29.2355	32.1428	39.6491	31.2766	36.6425	rno-miR-760-3p_st	miRNA-2_0	Rattus norvegicus	8-Oct-10	miRNA	Affymetrix Proprietary Database	rno-mir-760	2:218940569-218940648 (-)	20	CGGCUCUGGGUCUGUGGGGA
rno-miR-30e_st	0.381742	100	1.0369		rno-miR-30e_st	81.1374	90.2375	95.1011	93.6227	89.0252	93.1256	rno-miR-30e_st	miRNA-2_0	Rattus norvegicus	8-Oct-10	miRNA	Affymetrix Proprietary Database	rno-mir-30e	5:141365115-141365206 (-)	22	UGUAAACAUCCUUGACUGGAAG
rno-miR-132_st	-0.307354	133.913	0.9585		rno-miR-132_st	523.454	539.512	600.598	457.17	537.823	607.529	rno-miR-132_st	miRNA-2_0	Rattus norvegicus	8-Oct-10	miRNA	Affymetrix Proprietary Database	rno-mir-132	10:62480727-62480827 (+)	22	UAACAGUCUACAGCCAUGGUCG
rno-miR-329_st	-0.0176327	133.913	0.9944		rno-miR-329_st	37.6366	26.9463	38.5399	55.1205	25.2765	27.5861	rno-miR-329_st	miRNA-2_0	Rattus norvegicus	8-Oct-10	miRNA	Affymetrix Proprietary Database	rno-mir-329	6:134392666-134392762 (+)	22	AACACACCCAGCUAACCUUUUU
rno-miR-133a_st	0.168349	100	1.0799		rno-miR-133a_st	523.283	208.937	219.27	545.731	220.015	251.473	rno-miR-133a_st	miRNA-2_0	Rattus norvegicus	8-Oct-10	miRNA	Affymetrix Proprietary Database	rno-mir-133a	18:2189216-2189302 (-)	22	UUUGGUCCCCUUCAACCAGCUG
rno-miR-188_st	-2.24402	70	0.7514		rno-miR-188_st	71.9501	66.8867	55.7945	48.6081	51.1211	45.843	rno-miR-188_st	miRNA-2_0	Rattus norvegicus	8-Oct-10	miRNA	Affymetrix Proprietary Database	rno-mir-188	X:27323547-27323626 (+)	21	CAUCCCUUGCAUGGUGGAGGG
rno-miR-466c_st	-0.28697	133.913	0.9589		rno-miR-466c_st	24.0304	26.2553	30.2838	22.703	29.3886	25.2497	rno-miR-466c_st	miRNA-2_0	Rattus norvegicus	8-Oct-10	miRNA	Affymetrix Proprietary Database	rno-mir-466c	17:79270775-79270853 (-)	21	UGUGAUGUGUGCAUGUACAUG
rno-miR-92b_st	-0.879205	133.913	0.8778		rno-miR-92b_st	38.0655	28.2428	33.2753	31.1437	25.9223	29.9682	rno-miR-92b_st	miRNA-2_0	Rattus norvegicus	8-Oct-10	miRNA	Affymetrix Proprietary Database	rno-mir-92b	2:181395426-181395508 (-)	22	UAUUGCACUCGUCCCGGCCUCC
rno-miR-150_st	-0.413722	133.913	0.9028		rno-miR-150_st	61.865	90.6735	57.8997	54.3904	82.9832	52.9429	rno-miR-150_st	miRNA-2_0	Rattus norvegicus	8-Oct-10	miRNA	Affymetrix Proprietary Database	rno-mir-150	1:95596077-95596161 (+)	22	UCUCCCAACCCUUGUACCAGUG
rno-miR-30c-2-star_st	-0.360258	133.913	0.9548		rno-miR-30c-2-star_st	77.3628	73.0564	69.202	74.1739	76.5143	59.9815	rno-miR-30c-2-star_st	miRNA-2_0	Rattus norvegicus	8-Oct-10	miRNA	Affymetrix Proprietary Database	rno-miR-30c-2-star		22	CUGGGAGAAGGCUGUUUACUCU
rno-miR-29c_st	-0.272596	133.913	0.9403		rno-miR-29c_st	17.8677	26.7115	31.5374	20.7819	23.2285	25.9231	rno-miR-29c_st	miRNA-2_0	Rattus norvegicus	8-Oct-10	miRNA	Affymetrix Proprietary Database	rno-mir-29c	13:110968048-110968135 (+)	22	UAGCACCAUUUGAAAUCGGUUA
rno-miR-217_st	-0.361604	133.913	0.9231		rno-miR-217_st	27.5009	16.5439	24.7584	23.8544	20.7527	17.9009	rno-miR-217_st	miRNA-2_0	Rattus norvegicus	8-Oct-10	miRNA	Affymetrix Proprietary Database	rno-mir-217	14:109673480-109673584 (+)	24	UACUGCAUCAGGAACUGACUGGAU
rno-miR-181a-star_st	1.58296	100	1.2436		rno-miR-181a-star_st	24.5863	28.806	22.4723	28.2206	31.577	34.3474	rno-miR-181a-star_st	miRNA-2_0	Rattus norvegicus	8-Oct-10	miRNA	Affymetrix Proprietary Database	rno-miR-181a-star		22	ACCAUCGACCGUUGAUUGUACC
rno-miR-10a-5p_st	-0.313291	133.913	0.9299		rno-miR-10a-5p_st	23.9497	32.7558	18.8314	19.1398	23.3709	26.5576	rno-miR-10a-5p_st	miRNA-2_0	Rattus norvegicus	8-Oct-10	miRNA	Affymetrix Proprietary Database	rno-mir-10a	10:85049314-85049423 (+)	23	UACCCUGUAGAUCCGAAUUUGUG
rno-miR-423_st	0.0678305	100	1.0122		rno-miR-423_st	489.599	446.653	350.852	480.024	458.569	361.422	rno-miR-423_st	miRNA-2_0	Rattus norvegicus	8-Oct-10	miRNA	Affymetrix Proprietary Database	rno-mir-423	10:67078729-67078807 (+)	23	AGCUCGGUCUGAGGCCCCUCAGU
rno-miR-210_st	0.10235	100	1.047		rno-miR-210_st	350.208	802.375	395.553	301.262	878.665	481.949	rno-miR-210_st	miRNA-2_0	Rattus norvegicus	8-Oct-10	miRNA	Affymetrix Proprietary Database	rno-mir-210	1:201415656-201415765 (-)	22	CUGUGCGUGUGACAGCGGCUGA
rno-miR-500_st	-0.653018	133.913	0.8632		rno-miR-500_st	578.865	481.539	367.739	388.331	507.929	334.231	rno-miR-500_st	miRNA-2_0	Rattus norvegicus	8-Oct-10	miRNA	Affymetrix Proprietary Database	rno-mir-500	X:27334609-27334688 (+)	22	AAUGCACCUGGGCAAGGGUUCA
rno-miR-181d_st	0.0751488	100	1.0159		rno-miR-181d_st	161.807	247.255	245.83	203.309	196.187	258.557	rno-miR-181d_st	miRNA-2_0	Rattus norvegicus	8-Oct-10	miRNA	Affymetrix Proprietary Database	rno-mir-181d	19:25667567-25667649 (+)	23	AACAUUCAUUGUUGUCGGUGGGU
rno-miR-204_st	0.0300969	100	1.005		rno-miR-204_st	23.7929	24.1728	21.7011	25.9086	26.4427	18.4937	rno-miR-204_st	miRNA-2_0	Rattus norvegicus	8-Oct-10	miRNA	Affymetrix Proprietary Database	rno-mir-204	1:226012994-226013103 (+)	22	UUCCCUUUGUCAUCCUAUGCCU
rno-miR-291a-3p_st	-0.972097	87.5	0.7795		rno-miR-291a-3p_st	36.9297	25.5776	22.3035	24.4819	25.4089	16.0416	rno-miR-291a-3p_st	miRNA-2_0	Rattus norvegicus	8-Oct-10	miRNA	Affymetrix Proprietary Database	rno-mir-291a	1:64274628-64274709 (-)	23	AAAGUGCUUCCACUUUGUGUGCC
rno-miR-30b-3p_st	0.127249	100	1.023		rno-miR-30b-3p_st	39.7818	55.4023	46.8461	40.0972	54.617	50.4734	rno-miR-30b-3p_st	miRNA-2_0	Rattus norvegicus	8-Oct-10	miRNA	Affymetrix Proprietary Database	rno-mir-30b	7:105815917-105816003 (-)	22	CUGGGAUGUGGAUGUUUACGUC
rno-miR-374_st	-0.186782	133.913	0.9566		rno-miR-374_st	23.7929	24.1728	37.2398	21.0387	27.7761	32.0843	rno-miR-374_st	miRNA-2_0	Rattus norvegicus	8-Oct-10	miRNA	Affymetrix Proprietary Database	rno-mir-374	X:91563572-91563639 (-)	22	AUAUAAUACAACCUGCUAAGUG
rno-miR-672_st	-0.274936	133.913	0.934		rno-miR-672_st	528.73	345.156	268.68	362.359	353.108	312.232	rno-miR-672_st	miRNA-2_0	Rattus norvegicus	8-Oct-10	miRNA	Affymetrix Proprietary Database	rno-mir-672	X:92107908-92107987 (-)	23	UGAGGUUGGUGUACUGUGUGUGA
rno-miR-28-star_st	-0.423257	133.913	0.941		rno-miR-28-star_st	298.072	359.055	400.914	306.951	324.045	359.476	rno-miR-28-star_st	miRNA-2_0	Rattus norvegicus	8-Oct-10	miRNA	Affymetrix Proprietary Database	rno-mir-28	11:78139669-78139754 (-)	22	CACUAGAUUGUGAGCUCCUGGA
rno-miR-742_st	-1.21934	87.5	0.8446		rno-miR-742_st	21.5387	18.4004	18.7765	17.6555	14.0908	18.021	rno-miR-742_st	miRNA-2_0	Rattus norvegicus	8-Oct-10	miRNA	Affymetrix Proprietary Database	rno-mir-742	X:152829269-152829345 (-)	22	GAAAGCCACCAUGUUGGGUAAA
rno-miR-151_st	0.0352803	100	1.0023		rno-miR-151_st	1620.63	1616.97	1540.2	1567.11	1622.28	1598.54	rno-miR-151_st	miRNA-2_0	Rattus norvegicus	8-Oct-10	miRNA	Affymetrix Proprietary Database	rno-mir-151	7:110979296-110979392 (-)	21	UCGAGGAGCUCACAGUCUAGU
rno-miR-223_st	-0.503159	133.913	0.9353		rno-miR-223_st	21.3202	26.1663	23.4006	20.5452	20.7635	25.041	rno-miR-223_st	miRNA-2_0	Rattus norvegicus	8-Oct-10	miRNA	Affymetrix Proprietary Database	rno-mir-223	X:83869053-83869162 (+)	21	UGUCAGUUUGUCAAAUACCCC
rno-miR-193-star_st	-0.597802	133.913	0.9143		rno-miR-193-star_st	606.638	474.032	427.509	445.406	463.18	455.432	rno-miR-193-star_st	miRNA-2_0	Rattus norvegicus	8-Oct-10	miRNA	Affymetrix Proprietary Database	rno-mir-193	10:65901048-65901133 (+)	22	UGGGUCUUUGCGGGCAAGAUGA
rno-miR-409-3p_st	0.16601	100	1.0258		rno-miR-409-3p_st	39.5872	37.6345	37.6587	48.1436	33.5728	37.4689	rno-miR-409-3p_st	miRNA-2_0	Rattus norvegicus	8-Oct-10	miRNA	Affymetrix Proprietary Database	rno-mir-409	6:134424504-134424580 (+)	20	AAUGUUGCUCGGUGAACCCC
rno-miR-222_st	-0.175756	133.913	0.9627		rno-miR-222_st	3489.39	2385.51	2688.08	3467.06	2244.29	2565.81	rno-miR-222_st	miRNA-2_0	Rattus norvegicus	8-Oct-10	miRNA	Affymetrix Proprietary Database	rno-mir-222	X:14935056-14935158 (+)	21	AGCUACAUCUGGCUACUGGGU
rno-miR-125b-star_st	-0.189421	133.913	0.9604		rno-miR-125b-star_st	220.119	165.894	130.174	185.541	154.625	146.795	rno-miR-125b-star_st	miRNA-2_0	Rattus norvegicus	8-Oct-10	miRNA	Affymetrix Proprietary Database	rno-miR-125b-star		22	ACAAGUCAGGCUCUUGGGACCU
rno-miR-378_st	0.122145	100	1.0438		rno-miR-378_st	4819.32	2511.68	2347.34	4762.79	2702.01	2511.18	rno-miR-378_st	miRNA-2_0	Rattus norvegicus	8-Oct-10	miRNA	Affymetrix Proprietary Database	rno-mir-378	18:57377805-57377869 (-)	21	ACUGGACUUGGAGUCAGAAGG
rno-miR-24-2-star_st	-1.14966	87.5	0.8789		rno-miR-24-2-star_st	504.216	500.877	474.546	430.785	485.485	388.996	rno-miR-24-2-star_st	miRNA-2_0	Rattus norvegicus	8-Oct-10	miRNA	Affymetrix Proprietary Database	rno-miR-24-2-star		22	GUGCCUACUGAGCUGAAACAGU
rno-miR-138_st	-0.0747702	133.913	0.9741		rno-miR-138_st	206.995	222.228	117.133	148.957	266.542	125.448	rno-miR-138_st	miRNA-2_0	Rattus norvegicus	8-Oct-10	miRNA	Affymetrix Proprietary Database	rno-miR-138		23	AGCUGGUGUUGUGAAUCAGGCCG
rno-let-7e-star_st	-0.790471	133.913	0.8981		rno-let-7e-star_st	29.6374	30.2525	35.6962	25.5999	27.9481	32.4022	rno-let-7e-star_st	miRNA-2_0	Rattus norvegicus	8-Oct-10	miRNA	Affymetrix Proprietary Database	rno-let-7e	1:56487134-56487226 (+)	22	CUAUACGGCCUCCUAGCUUUCC
v11_rno-miR-333_st	-0.58326	133.913	0.8805		v11_rno-miR-333_st	19.7335	35.0715	23.78	21.3333	22.0482	23.8869	v11_rno-miR-333_st	miRNA-2_0	Rattus norvegicus	8-Oct-10	miRNA	Affymetrix Proprietary Database	v11_rno-miR-333		20	GTGGTGTGCTAGTTACTTTT
rno-miR-25_st	0.298001	100	1.0809		rno-miR-25_st	284.282	426.233	502.147	332.975	437.009	528.088	rno-miR-25_st	miRNA-2_0	Rattus norvegicus	8-Oct-10	miRNA	Affymetrix Proprietary Database	rno-mir-25	12:17607970-17608053 (-)	22	CAUUGCACUUGUCUCGGUCUGA
rno-miR-339-3p_st	0.113869	100	1.0271		rno-miR-339-3p_st	64.7354	36.4624	40.9132	53.5468	41.7408	46.8189	rno-miR-339-3p_st	miRNA-2_0	Rattus norvegicus	8-Oct-10	miRNA	Affymetrix Proprietary Database	rno-mir-339	12:15778323-15778418 (+)	23	UGAGCGCCUCGACGACAGAGCCA
rno-miR-129_st	1.26282	100	1.2307		rno-miR-129_st	15.3243	19.8512	17.2734	25.7253	19.2653	19.7629	rno-miR-129_st	miRNA-2_0	Rattus norvegicus	8-Oct-10	miRNA	Affymetrix Proprietary Database	rno-miR-129		21	CUUUUUGCGGUCUGGGCUUGC
rno-miR-361_st	0.00241141	100	1.0003		rno-miR-361_st	1522.93	1312.19	1138.86	1373.03	1381.04	1201.44	rno-miR-361_st	miRNA-2_0	Rattus norvegicus	8-Oct-10	miRNA	Affymetrix Proprietary Database	rno-mir-361	X:101800145-101800214 (-)	22	UUAUCAGAAUCUCCAGGGGUAC
rno-miR-30b-5p_st	0.356355	100	1.1301		rno-miR-30b-5p_st	178.561	324.534	401.506	235.439	333.934	427.154	rno-miR-30b-5p_st	miRNA-2_0	Rattus norvegicus	8-Oct-10	miRNA	Affymetrix Proprietary Database	rno-mir-30b	7:105815917-105816003 (-)	22	UGUAAACAUCCUACACUCAGCU
rno-let-7e_st	0.0701368	100	1.0083		rno-let-7e_st	7163.26	8500	8249.5	7259.07	8413.21	8431.09	rno-let-7e_st	miRNA-2_0	Rattus norvegicus	8-Oct-10	miRNA	Affymetrix Proprietary Database	rno-let-7e	1:56487134-56487226 (+)	22	UGAGGUAGGAGGUUGUAUAGUU
rno-miR-129-star_st	-2.20423	70	0.7895		rno-miR-129-star_st	29.415	27.3367	24.3859	21.8426	20.092	21.9845	rno-miR-129-star_st	miRNA-2_0	Rattus norvegicus	8-Oct-10	miRNA	Affymetrix Proprietary Database	rno-miR-129-star		22	AAGCCCUUACCCCAAAAAGCAU
rno-miR-27a_st	-0.209955	133.913	0.9755		rno-miR-27a_st	3185.62	4042.16	3570.84	3337.64	3593.89	3558.64	rno-miR-27a_st	miRNA-2_0	Rattus norvegicus	8-Oct-10	miRNA	Affymetrix Proprietary Database	rno-mir-27a	19:25638578-25638664 (-)	21	UUCACAGUGGCUAAGUUCCGC
rno-miR-301a_st	-0.622038	133.913	0.8289		rno-miR-301a_st	71.3996	89.2185	96.5489	45.2229	75.2548	102.936	rno-miR-301a_st	miRNA-2_0	Rattus norvegicus	8-Oct-10	miRNA	Affymetrix Proprietary Database	rno-mir-301a	10:75386838-75386937 (+)	23	CAGUGCAAUAGUAUUGUCAAAGC
rno-miR-409-5p_st	-0.677045	133.913	0.9138		rno-miR-409-5p_st	28.1481	25.7006	22.3073	22.6817	25.629	21.1836	rno-miR-409-5p_st	miRNA-2_0	Rattus norvegicus	8-Oct-10	miRNA	Affymetrix Proprietary Database	rno-mir-409	6:134424504-134424580 (+)	20	AGGUUACCCGAGCAACUUUG
rno-miR-19b_st	0.0746828	100	1.0172		rno-miR-19b_st	503.523	669.75	833.087	551.681	661.72	810.047	rno-miR-19b_st	miRNA-2_0	Rattus norvegicus	8-Oct-10	miRNA	Affymetrix Proprietary Database	rno-miR-19b		23	UGUGCAAAUCCAUGCAAAACUGA
rno-miR-743a_st	-1.0946	87.5	0.8119		rno-miR-743a_st	18.9473	19.798	20.1969	18.2255	18.5914	11.9678	rno-miR-743a_st	miRNA-2_0	Rattus norvegicus	8-Oct-10	miRNA	Affymetrix Proprietary Database	rno-mir-743a	X:152821786-152821861 (-)	22	GAAAGACGCCAAACUGGGUAGA
rno-miR-327_st	0.826476	100	1.1598		rno-miR-327_st	18.2517	25.5631	19.6076	27.9504	20.7531	24.6065	rno-miR-327_st	miRNA-2_0	Rattus norvegicus	8-Oct-10	miRNA	Affymetrix Proprietary Database	rno-miR-327		19	CCUUGAGGGGCAUGAGGGU
rno-miR-221_st	-0.0757624	133.913	0.9835		rno-miR-221_st	4296.48	2950.32	3413.39	4424.89	2771.95	3355.67	rno-miR-221_st	miRNA-2_0	Rattus norvegicus	8-Oct-10	miRNA	Affymetrix Proprietary Database	rno-mir-221	X:14935617-14935725 (+)	23	AGCUACAUUGUCUGCUGGGUUUC
rno-miR-204-star_st	0.299479	100	1.0722		rno-miR-204-star_st	30.9523	29.172	28.9017	42.5753	33.5705	22.5048	rno-miR-204-star_st	miRNA-2_0	Rattus norvegicus	8-Oct-10	miRNA	Affymetrix Proprietary Database	rno-mir-204	1:226012994-226013103 (+)	22	GCUGGGAAGGCAAAGGGACGUU
rno-miR-22_st	-0.184616	133.913	0.9793		rno-miR-22_st	5959.36	6793.77	7423.15	6287.5	6598.08	6803.87	rno-miR-22_st	miRNA-2_0	Rattus norvegicus	8-Oct-10	miRNA	Affymetrix Proprietary Database	rno-mir-22	10:62782723-62782817 (+)	22	AAGCUGCCAGUUGAAGAACUGU
rno-miR-92a_st	0.295649	100	1.028		rno-miR-92a_st	1061.59	1231.41	1102.24	1142.88	1202.08	1139.29	rno-miR-92a_st	miRNA-2_0	Rattus norvegicus	8-Oct-10	miRNA	Affymetrix Proprietary Database	rno-miR-92a		21	UAUUGCACUUGUCCCGGCCUG
rno-miR-126_st	0.324646	100	1.1222		rno-miR-126_st	1005.57	2108.56	1212.74	1133.49	2330.98	1375.23	rno-miR-126_st	miRNA-2_0	Rattus norvegicus	8-Oct-10	miRNA	Affymetrix Proprietary Database	rno-mir-126	3:4768117-4768189 (+)	22	UCGUACCGUGAGUAAUAAUGCG
rno-miR-379_st	-0.171729	133.913	0.9565		rno-miR-379_st	337.652	215.582	203.105	310.103	197.148	211.638	rno-miR-379_st	miRNA-2_0	Rattus norvegicus	8-Oct-10	miRNA	Affymetrix Proprietary Database	rno-mir-379	6:134388198-134388282 (+)	21	UGGUAGACUAUGGAACGUAGG
rno-miR-449a_st	0.242171	100	1.0262		rno-miR-449a_st	26.2606	28.4111	32.2389	28.8573	30.3476	29.6854	rno-miR-449a_st	miRNA-2_0	Rattus norvegicus	8-Oct-10	miRNA	Affymetrix Proprietary Database	rno-mir-449a	2:44418273-44418363 (+)	22	UGGCAGUGUAUUGUUAGCUGGU
rno-miR-877_st	-0.0631148	133.913	0.9799		rno-miR-877_st	55.9345	23.3096	34.3003	41.6141	35.4821	28.4988	rno-miR-877_st	miRNA-2_0	Rattus norvegicus	8-Oct-10	miRNA	Affymetrix Proprietary Database	rno-mir-877	20:2958184-2958268 (+)	20	GUAGAGGAGAUGGCGCAGGG
rno-miR-30e-star_st	0.0705474	100	1.0191		rno-miR-30e-star_st	24.6013	30.526	41.23	23.012	37.7782	37.6961	rno-miR-30e-star_st	miRNA-2_0	Rattus norvegicus	8-Oct-10	miRNA	Affymetrix Proprietary Database	rno-mir-30e	5:141365115-141365206 (-)	22	CUUUCAGUCGGAUGUUUACAGC
rno-miR-7a-star_st	-0.296068	133.913	0.954		rno-miR-7a-star_st	23.6582	25.218	21.034	19.0561	26.8058	21.3306	rno-miR-7a-star_st	miRNA-2_0	Rattus norvegicus	8-Oct-10	miRNA	Affymetrix Proprietary Database	rno-miR-7a-star		22	ACAACAAAUCACAGUCUGCCAU
rno-miR-299_st	-1.11535	87.5	0.8156		rno-miR-299_st	22.386	30.1434	34.2972	25.8476	21.7207	22.3638	rno-miR-299_st	miRNA-2_0	Rattus norvegicus	8-Oct-10	miRNA	Affymetrix Proprietary Database	rno-mir-299	6:134389822-134389884 (+)	22	UGGUUUACCGUCCCACAUACAU
rno-miR-22-star_st	0.059623	100	1.0119		rno-miR-22-star_st	35.8259	52.0002	44.8193	35.708	50.1024	48.3533	rno-miR-22-star_st	miRNA-2_0	Rattus norvegicus	8-Oct-10	miRNA	Affymetrix Proprietary Database	rno-mir-22	10:62782723-62782817 (+)	22	AGUUCUUCAGUGGCAAGCUUUA
rno-miR-199a-3p_st	-0.0511917	133.913	0.9801		rno-miR-199a-3p_st	1810.81	3601.99	4464.61	2002.25	3282.46	4171.27	rno-miR-199a-3p_st	miRNA-2_0	Rattus norvegicus	8-Oct-10	miRNA	Affymetrix Proprietary Database	rno-mir-199a	13:77910767-77910876 (+)	22	ACAGUAGUCUGCACAUUGGUUA
rno-let-7d_st	0.19303	100	1.0108		rno-let-7d_st	10481.9	10260.9	10503.7	10522.3	10651.8	10408.5	rno-let-7d_st	miRNA-2_0	Rattus norvegicus	8-Oct-10	miRNA	Affymetrix Proprietary Database	rno-let-7d	17:22121894-22121991 (+)	22	AGAGGUAGUAGGUUGCAUAGUU
rno-miR-19a_st	-0.863829	133.913	0.8185		rno-miR-19a_st	26.0509	32.221	40.0577	20.0186	30.0144	30.6913	rno-miR-19a_st	miRNA-2_0	Rattus norvegicus	8-Oct-10	miRNA	Affymetrix Proprietary Database	rno-mir-19a	15:99854018-99854099 (+)	23	UGUGCAAAUCUAUGCAAAACUGA
rno-miR-330-star_st	-0.0569579	133.913	0.9867		rno-miR-330-star_st	116.583	84.0151	64.1759	98.7851	80.1208	76.2882	rno-miR-330-star_st	miRNA-2_0	Rattus norvegicus	8-Oct-10	miRNA	Affymetrix Proprietary Database	rno-mir-330	1:78544318-78544414 (+)	23	GCAAAGCACAGGGCCUGCAGAGA
rno-miR-485_st	-0.212847	133.913	0.954		rno-miR-485_st	32.5164	26.1643	24.4004	34.7536	25.2775	20.5147	rno-miR-485_st	miRNA-2_0	Rattus norvegicus	8-Oct-10	miRNA	Affymetrix Proprietary Database	rno-mir-485	6:134416384-134416462 (+)	22	AGAGGCUGGCCGUGAUGAAUUC
rno-miR-362_st	-0.318979	133.913	0.9618		rno-miR-362_st	173.245	217.151	196.201	177.427	202.565	182.714	rno-miR-362_st	miRNA-2_0	Rattus norvegicus	8-Oct-10	miRNA	Affymetrix Proprietary Database	rno-mir-362	X:27330447-27330511 (+)	24	AAUCCUUGGAACCUAGGUGUGAAU
rno-miR-338-star_st	0.593294	100	1.0974		rno-miR-338-star_st	18.1599	20.4585	16.0115	18.1104	18.3944	23.5998	rno-miR-338-star_st	miRNA-2_0	Rattus norvegicus	8-Oct-10	miRNA	Affymetrix Proprietary Database	rno-mir-338	10:109426992-109427057 (-)	22	AACAAUAUCCUGGUGCUGAGUG
rno-miR-484_st	-1.57107	87.5	0.7744		rno-miR-484_st	30.1853	24.805	23.2419	22.703	16.9615	20.9847	rno-miR-484_st	miRNA-2_0	Rattus norvegicus	8-Oct-10	miRNA	Affymetrix Proprietary Database	rno-mir-484	10:826405-826481 (-)	22	UCAGGCUCAGUCCCCUCCCGAU
rno-miR-29a_st	-0.0959436	133.913	0.9642		rno-miR-29a_st	562.843	1053.06	1351.97	591.769	1042.18	1164.7	rno-miR-29a_st	miRNA-2_0	Rattus norvegicus	8-Oct-10	miRNA	Affymetrix Proprietary Database	rno-mir-29a	4:58107760-58107847 (-)	22	UAGCACCAUCUGAAAUCGGUUA
rno-miR-667_st	0.174382	100	1.0616		rno-miR-667_st	50.177	22.8502	33.6292	42.5446	44.3119	24.4667	rno-miR-667_st	miRNA-2_0	Rattus norvegicus	8-Oct-10	miRNA	Affymetrix Proprietary Database	rno-mir-667	6:134400500-134400591 (+)	23	UGACACCUGCCACCCAGCCCAAG
rno-miR-30a_st	0.342153	100	1.0406		rno-miR-30a_st	387.353	400.143	477.198	462.525	426.418	422.587	rno-miR-30a_st	miRNA-2_0	Rattus norvegicus	8-Oct-10	miRNA	Affymetrix Proprietary Database	rno-mir-30a	9:22142889-22142959 (+)	22	UGUAAACAUCCUCGACUGGAAG
rno-miR-678_st	1.22067	100	1.3129		rno-miR-678_st	18.9442	18.0818	25.1937	35.3843	25.4464	21.6886	rno-miR-678_st	miRNA-2_0	Rattus norvegicus	8-Oct-10	miRNA	Affymetrix Proprietary Database	rno-mir-678	20:12816833-12816915 (+)	22	GUCUCGGGGCAAGGACUGGAGG
rno-miR-339-5p_st	-0.210833	133.913	0.9702		rno-miR-339-5p_st	116.705	119.525	88.807	104.48	108.385	99.8929	rno-miR-339-5p_st	miRNA-2_0	Rattus norvegicus	8-Oct-10	miRNA	Affymetrix Proprietary Database	rno-mir-339	12:15778323-15778418 (+)	23	UCCCUGUCCUCCAGGAGCUCACG
rno-miR-450a_st	1.17528	100	1.1665		rno-miR-450a_st	15.0649	18.7093	15.248	17.2111	20.092	19.7283	rno-miR-450a_st	miRNA-2_0	Rattus norvegicus	8-Oct-10	miRNA	Affymetrix Proprietary Database	rno-mir-450a	X:139994947-139995037 (-)	22	UUUUUGCGAUGUGUUCCUAAUG
rno-miR-139-3p_st	1.07224	100	1.0925		rno-miR-139-3p_st	46.5629	50.5485	46.7235	55.066	51.3287	50.7386	rno-miR-139-3p_st	miRNA-2_0	Rattus norvegicus	8-Oct-10	miRNA	Affymetrix Proprietary Database	rno-mir-139	1:158976576-158976643 (+)	22	UGGAGACGCGGCCCUGUUGGAG
rno-miR-181a_st	0.185449	100	1.0243		rno-miR-181a_st	3589.01	3551.69	3207.87	3897.58	3709.24	3039.66	rno-miR-181a_st	miRNA-2_0	Rattus norvegicus	8-Oct-10	miRNA	Affymetrix Proprietary Database	rno-miR-181a		23	AACAUUCAACGCUGUCGGUGAGU
rno-miR-542-5p_st	-0.542543	133.913	0.9091		rno-miR-542-5p_st	411.867	337.822	288.308	318.043	352.732	268.678	rno-miR-542-5p_st	miRNA-2_0	Rattus norvegicus	8-Oct-10	miRNA	Affymetrix Proprietary Database	rno-mir-542	X:139996190-139996268 (-)	22	CUCGGGGAUCAUCAUGUCACGA
rno-miR-337_st	-0.430131	133.913	0.9356		rno-miR-337_st	27.3088	23.484	19.1018	22.0912	22.5432	20.1477	rno-miR-337_st	miRNA-2_0	Rattus norvegicus	8-Oct-10	miRNA	Affymetrix Proprietary Database	rno-mir-337	6:134176751-134176847 (+)	23	UUCAGCUCCUAUAUGAUGCCUUU
rno-miR-540_st	-0.183409	133.913	0.9354		rno-miR-540_st	61.4906	34.3183	26.1346	51.7419	32.4983	26.8402	rno-miR-540_st	miRNA-2_0	Rattus norvegicus	8-Oct-10	miRNA	Affymetrix Proprietary Database	rno-mir-540	6:134177033-134177116 (+)	20	AGGUCAGAGGUCGAUCCUGG
rno-miR-425_st	-0.280034	133.913	0.9693		rno-miR-425_st	642.158	545.049	643.669	625.665	552.027	593.997	rno-miR-425_st	miRNA-2_0	Rattus norvegicus	8-Oct-10	miRNA	Affymetrix Proprietary Database	rno-mir-425	8:113614817-113614899 (+)	23	AAUGACACGAUCACUCCCGUUGA
rno-miR-212_st	0.745521	100	1.0651		rno-miR-212_st	169.247	162.792	169.281	165.325	183.74	185.529	rno-miR-212_st	miRNA-2_0	Rattus norvegicus	8-Oct-10	miRNA	Affymetrix Proprietary Database	rno-mir-212	10:62480434-62480544 (+)	22	UAACAGUCUCCAGUCACGGCCA
rno-miR-29b-2-star_st	0.349892	100	1.069		rno-miR-29b-2-star_st	22.1875	34.4237	24.3472	26.5702	26.9466	31.7303	rno-miR-29b-2-star_st	miRNA-2_0	Rattus norvegicus	8-Oct-10	miRNA	Affymetrix Proprietary Database	rno-miR-29b-2-star		22	CUGGUUUCACAUGGUGGCUUAG
rno-miR-26b_st	0.289907	100	1.0651		rno-miR-26b_st	35.3075	54.1121	54.1821	48.9894	42.7919	59.6694	rno-miR-26b_st	miRNA-2_0	Rattus norvegicus	8-Oct-10	miRNA	Affymetrix Proprietary Database	rno-mir-26b	9:73734062-73734146 (+)	21	UUCAAGUAAUUCAGGAUAGGU
rno-miR-352_st	0.462635	100	1.1931		rno-miR-352_st	58.613	149.177	160.517	113.761	135.794	154.293	rno-miR-352_st	miRNA-2_0	Rattus norvegicus	8-Oct-10	miRNA	Affymetrix Proprietary Database	rno-miR-352		21	AGAGUAGUAGGUUGCAUAGUA
rno-miR-1_st	0.0363491	100	1.0125		rno-miR-1_st	82.224	46.4368	65.7217	101.052	43.4378	59.3459	rno-miR-1_st	miRNA-2_0	Rattus norvegicus	8-Oct-10	miRNA	Affymetrix Proprietary Database	rno-mir-1	18:2191671-2191757 (-)	22	UGGAAUGUAAAGAAGUGUGUAU
rno-miR-350_st	-0.276904	133.913	0.9473		rno-miR-350_st	77.4143	105.729	115.765	84.901	85.6299	110.803	rno-miR-350_st	miRNA-2_0	Rattus norvegicus	8-Oct-10	miRNA	Affymetrix Proprietary Database	rno-mir-350	13:92545075-92545173 (-)	24	UUCACAAAGCCCAUACACUUUCAC
rno-miR-206_st	-0.324761	133.913	0.9105		rno-miR-206_st	37.8484	27.3191	24.9217	40.6845	21.2137	22.5335	rno-miR-206_st	miRNA-2_0	Rattus norvegicus	8-Oct-10	miRNA	Affymetrix Proprietary Database	rno-mir-206	9:19401985-19402068 (+)	22	UGGAAUGUAAGGAAGUGUGUGG
rno-miR-139-5p_st	-0.0535135	133.913	0.9854		rno-miR-139-5p_st	195.226	304.83	307.293	183.367	301.491	316.481	rno-miR-139-5p_st	miRNA-2_0	Rattus norvegicus	8-Oct-10	miRNA	Affymetrix Proprietary Database	rno-mir-139	1:158976576-158976643 (+)	22	UCUACAGUGCACGUGUCUCCAG
rno-miR-328_st	0.459528	100	1.0909		rno-miR-328_st	235.126	228.455	155.22	239.431	225.684	200.304	rno-miR-328_st	miRNA-2_0	Rattus norvegicus	8-Oct-10	miRNA	Affymetrix Proprietary Database	rno-mir-328	19:35122554-35122637 (-)	22	CUGGCCCUCUCUGCCCUUCCGU
rno-miR-194_st	0.149911	100	1.0459		rno-miR-194_st	84.9706	119.674	146.12	80.2613	144.555	146.52	rno-miR-194_st	miRNA-2_0	Rattus norvegicus	8-Oct-10	miRNA	Affymetrix Proprietary Database	rno-miR-194		22	UGUAACAGCAACUCCAUGUGGA
